# Supplementary material for: Dataset on reproductive status of ovary mud crab at different salinity levels
Source: Data Brief. 2019 Aug 28;26:104426. doi: 10.1016/j.dib.2019.104426 (PMC6743049; doi:10.1016/j.dib.2019.104426)
Supplement: Multimedia component 1 [file mmc1.xlsx]

## Sheet: Sheet 1 - Ovarian coloration
	Table 1. Percentage (%) of ovarian maturation stages of S. olivacea based on coloration for each salinity regime (10, 20 and 30 ppt) sampled every 15 days within a 60-day culture period (n=5)
	Salinity Treatment	Day 15				Day 30				Day 45				Day 60
		S1	S2	S3	S4	S1	S2	S3	S4	S1	S2	S3	S4	S1	S2	S3	S4
	10 ppt	100	-	-	-	100	-	-	-	40	-	60	-	40	-	40	20
	20 ppt	100	-	-	-	40	-	60	-	40	-	60	-	20	-	-	80
	30 ppt	100	-	-	-	60	20	20	-	80	-	20	-	60	-	20	20

## Sheet: Sheet 2 - GSI
	Table 2. Raw data of gonadosomatic index, GSI (%) of S. olivacea for each salinity regime (10, 20 and 30 ppt) sampled every 15 days within a 60-day culture period (n=5)
	Salinity Treatment	Day 15							Day 30							Day 45							Day 60
		R1	R2	R3	R4	R5	Average	SD	R1	R2	R3	R4	R5	Average	SD	R1	R2	R3	R4	R5	Average	SD	R1	R2	R3	R4	R5	Average	SD
	10 ppt	1.383	1.322	1.426	1.354	1.388	1.3746	0.0389974	2.071	0.568	0.731	0.927	1.372	1.1338	0.604199	0.493	8.043	8.45	0.453	4.279	4.3436	3.88961	3.032	8.159	8.396	3.472	0.214	4.6546	3.53657
	20 ppt	0.198	0.146	0.153	0.154	0.169	0.164	0.0207726	10.256	4.94	6.484	6.17	6.938	6.9576	1.98716	0.395	9.251	8.356	11.14	7.538	7.336	4.10476	20.25	12.385	9.14	9.657	0.243	10.335	7.18063
	30 ppt	0.364	0.183	0.228	0.163	0.369	0.2614	0.0988044	0.307	0.685	0.319	0.379	0.421	0.4222	0.153991	0.313	0.466	1.062	0.368	0.379	0.5176	0.309227	3.757	3.825	0.558	0.532	0.394	1.8132	1.80671

## Sheet: Sheet 3 - Oocyte diameter size
Table 3. Raw data of oocyte diameter sizes (μm) of S. olivacea for each salinity regime (10, 20 and 30 ppt) sampled every 15 days within a 60-day culture period (n=5)
Salinity Treatment	No.	Day 15							Day 30							Day 45							Day 60
		R1	R2	R3	R4	R5	Average	SD	R1	R2	R3	R4	R5	Average	SD	R1	R2	R3	R4	R5	Average	SD	R1	R2	R3	R4	R5	Average	SD
10 ppt	1	12.821	25.068	32.236	24.949	30.75	25.6745	4.72315	46.296	40.638	52.442	42.229	55.986	46.3853	9.64897	47.467	236.255	352.032	22.85	61.663	115.239	111.618	109.51	203.838	25.278	108.467	310.295	158.141	69.862
	2	14.646	25.343	32.377	24.949	30.819			48.468	40.638	52.444	42.31	56.686			59.288	236.32	352.441	22.905	63.54			110.194	204.275	32.854	110.197	319.572
	3	15.242	25.382	32.377	24.997	31.007			49.414	40.823	52.668	42.31	56.686			75.405	236.61	357.676	23.015	65.603			118.072	204.67	33.536	116.998	380.392
	4	15.488	25.382	32.414	25.068	31.235			49.863	41.165	52.668	42.633	56.686			95.599	236.95	362.358	23.029	66.257			121.955	205.414	36.995	118.946	142.448
	5	17.129	25.382	35.651	25.076	31.262			50.58	41.244	52.75	42.633	57.168			106.831	240.292	372.77	23.07	67.379			123.741	205.589	38.314	120.246	142.448
	6	17.743	28.414	33.038	25.097	31.275			51.353	41.375	52.975	42.633	57.437			111.496	242.932	433.064	23.07	142.694			128.634	207.308	41.615	123.284	148.564
	7	18.042	25.446	33.056	25.202	31.621			52.964	41.409	53.239	42.753	57.437			116.328	243.805	487.417	23.111	293.333			130.473	207.911	42.38	124.198	148.818
	8	18.129	25.499	33.372	25.259	31.84			52.964	41.557	53.239	42.753	57.527			117.312	243.862	11.904	23.138	22.529			130.838	209.677	43.61	124.202	151.456
	9	18.39	25.569	33.52	25.312	31.865			57.972	41.764	53.482	43.953	57.854			117.706	245.627	13.492	23.179	22.906			134.013	210.9	46.947	126.39	152.404
	10	18.721	26.594	34.054	23.328	32.088			58.853	41.764	55.804	43.192	58.473			117.706	245.878	13.86	23.233	24.145			140.789	211.184	47.039	129.801	152.764
	11	19.223	25.639	39.257	25.408	36.267			61.809	41.764	53.831	43.232	58.561			123.117	246.234	14.13	23.233	24.357			142.448	211.411	47.213	133.539	166.831
	12	19.52	25.639	35.013	25.446	35.377			62.963	41.764	54.465	43.232	58.853			123.534	246.908	14.482	23.341	26.189			145.273	211.638	47.213	134.167	168.121
	13	19.55	25.693	35.852	25.468	32.539			63.289	41.78	54.679	43.232	59.085			123.631	246.964	14.762	23.341	27.839			147.044	212.479	49.868	135.198	170.732
	14	19.55	25.701	36.199	25.476	32.693			64.417	41.79	52.716	43.39	59.259			124.295	247.491	15.1	23.355	28.328			147.429	212.963	50.492	137.037	171.103
	15	27.601	25.839	36.248	25.499	33.092			64.417	42.073	55.307	43.39	59.519			126.388	250.302	15.409	23.435	29.28			147.974	212.971	50.58	137.237	171.544
	16	19.762	25.908	38.332	25.631	33.483			64.815	42.099	55.385	43.587	59.978			133.462	250.685	15.653	23.435	29.28			148.945	213.156	50.85	139.177	172.977
	17	19.882	25.912	38.595	25.631	33.585			65.026	42.405	55.444	43.901	60.462			140.167	250.897	15.873	23.449	29.687			150.741	213.18	51.22	139.463	175.487
	18	19.912	25.997	43.67	25.639	33.632			65.525	42.633	55.586	43.901	67.661			144.93	253.135	15.952	23.449	30.654			151.275	214.319	51.256	141.179	176.276
	19	20.041	26.03	14.206	25.824	34.575			66.383	42.71	55.586	44.444	61.111			147.184	253.135	15.952	23.503	31.043			152.032	217.811	51.592	141.809	178.259
	20	20.08	26.091	15.436	25.839	35.819			66.769	42.71	56.23	44.444	61.139			148.148	253.487	15.971	23.556	31.043			152.37	218.047	51.885	145.356	183.567
	21	20.159	26.091	15.792	25.847	36.677			67.991	42.71	56.322	44.598	61.363			150.011	253.812	16.342	23.596	31.481			152.528	218.503	52.566	147.197	186.302
	22	20.558	26.091	16.189	25.912	32.377			68.519	42.753	56.444	44.752	61.67			150.046	254.48	16.835	23.596	31.536			153.212	219.368	52.995	148.148	190.444
	23	20.558	26.273	16.42	25.912	34.377			68.544	42.753	57.169	44.752	62.471			150.183	254.48	17.095	23.676	31.536			154.524	220.251	53.061	148.242	190.633
	24	20.712	26.274	17.333	25.997	32.414			68.544	42.785	58.513	44.79	62.663			151.309	256.306	17.169	23.676	31.536			154.838	220.813	53.097	150.011	193.312
	25	20.712	26.274	17.563	26.178	19.223			69.512	42.836	58.549	45.096	62.963			151.829	256.306	17.333	23.676	31.644			155.114	221.178	53.831	151.875	103.162
	26	20.788	26.363	17.92	26.19	19.52			69.709	43.073	59.519	45.096	64.284			152.224	256.767	17.424	23.822	31.644			155.963	221.426	53.99	152.442	103.413
	27	20.931	26.573	18.097	26.243	19.55			70.102	43.212	60.093	45.209	65.473			152.37	257.307	17.46	23.822	31.699			157.843	222.076	56.14	154.279	104.224
	28	20.931	26.573	18.129	26.273	19.55			70.88	43.351	60.579	45.399	66.898			152.55	257.567	17.478	23.822	31.699			159.011	222.114	57.048	157.407	104.638
	29	21.012	26.619	18.162	26.295	26.03			70.977	43.511	63.072	45.399	67.915			154.46	258.212	17.532	23.822	31.86			159.646	223.223	57.226	159.56	106.933
	30	21.044	26.685	18.173	26.453	26.091			20.622	43.635	63.57	45.55	68.142			157.331	258.391	17.621	23.822	32.394			159.915	223.645	58.853	162.404	107.014
	31	21.166	26.751	18.358	26.489	26.091			25.15	43.684	64.682	45.737	69.141			157.331	259.425	18.115	23.822	32.763			164.908	223.944	58.94	165.446	110.194
	32	21.39	26.921	18.7	26.513	21.39			27.012	43.832	68.063	45.737	72.601			161.356	260.612	18.271	23.862	32.815			164.992	224.022	59.428	166.317	82.506
	33	21.418	27.039	18.785	26.543	21.418			27.448	43.832	24.845	46.296	41.409			163.855	260.664	18.271	23.875	33.333			166.344	224.99	59.634	169.776	84.071
	34	21.418	27.039	19.15	26.565	17.333			27.722	44.018	26.514	46.296	41.557			164.815	261.924	18.408	23.993	33.385			166.759	224.99	60.462	171.013	89.829
	35	21.446	27.075	19.15	26.685	17.563			28.376	44.174	27.839	46.296	41.764			165.976	264.063	18.527	23.993	33.538			166.831	225.353	60.914	174.281	90.816
	36	21.519	27.083	19.31	26.751	17.92			29.422	44.2	29.28	46.444	41.764			169.25	264.867	18.595	23.993	34.046			169.967	225.934	61.558	175.604	92.888
	37	21.556	27.088	19.52	26.788	32.377			29.532	44.298	29.687	47.14	41.764			169.25	272.732	18.814	24.137	34.446			172.232	226.623	63.57	177.342	93.77
	38	21.556	27.163	19.671	26.788	32.414			30.29	44.468	30.146	47.14	43.635			173.334	275.185	18.814	24.176	34.446			172.66	226.842	63.64	178.086	97.588
	39	21.556	27.192	19.912	26.788	19.601			30.854	44.468	30.654	47.213	43.684			174.32	275.503	19.08	24.176	34.446			172.961	226.842	64.447	178.49	100.428
	40	21.589	27.243	20.041	26.811	19.762			30.994	44.598	30.821	47.213	43.832			177.71	276.23	19.08	24.228	34.793			173.876	227.356	64.664	178.49	101.852
	41	21.712	27.258	20.041	26.848	15.488			31.168	44.598	32.763	47.322	43.832			177.71	276.671	19.113	24.615	35.185			174.113	227.778	64.714	178.557	102.121
	42	21.821	27.308	20.077	26.937	17.129			31.409	44.829	32.763	47.322	44.018			178.979	277.438	19.195	24.717	35.38			176.315	228.259	64.815	181.916	103.852
	43	21.83	27.366	20.093	26.995	17.743			31.968	44.829	32.815	47.431	53.239			180.097	277.487	19.212	24.717	35.38			177.353	228.582	64.815	182.085	104.116
	44	21.903	27.4	20.306	26.995	18.042			32.623	44.975	33.333	47.431	53.239			180.468	277.58	19.31	24.806	35.573			177.865	229.248	65.63	182.218	111.358
	45	21.966	27.515	20.345	27.03	30.819			32.854	45.571	33.385	47.467	53.482			183.034	278.031	19.326	24.844	35.621			178.057	230.375	66.254	183.798	111.512
	46	22.038	27.549	20.51	27.075	31.007			33.017	45.571	33.385	47.791	53.804			184.833	278.277	19.326	24.857	35.956			178.74	231.133	66.769	184.675	112.644
	47	22.047	27.605	20.51	27.146	31.235			33.148	45.737	33.385	47.791	31.168			185.333	278.598	19.456	24.908	35.956			179.161	232.221	66.769	186.955	118.171
	48	22.074	27.619	20.695	27.146	27.605			33.536	45.737	33.793	48.148	31.409			185.934	280.829	19.841	24.92	35.956			179.716	232.221	66.795	190.986	118.576
	49	22.119	27.662	20.695	27.169	27.619			33.536	46.112	34.046	48.148	56.686			188.353	280.829	19.841	25.097	36.477			180.61	233.112	68.293	192.628	126.266
	50	22.182	27.662	20.712	27.192	27.662			33.995	46.136	34.146	48.609	57.168			188.562	281.213	19.857	25.097	36.758			182.14	233.519	68.519	193.162	129.683
	51	22.253	27.712	20.817	27.273	36.677			34.3	46.296	34.446	48.715	46.112			188.853	281.536	19.888	25.209	36.758			182.245	234.645	68.6	194.762	130.105
	52	22.315	27.834	20.931	27.54	32.377			34.793	46.333	34.941	48.925	46.136			190.029	281.536	19.888	25.408	36.898			182.283	235.36	68.695	195.328	136.699
	53	22.333	27.834	21.369	27.598	33.092			34.831	46.392	34.941	49.205	46.296			190.174	281.64	19.888	25.557	36.898			182.386	235.448	68.918	195.61	84.772
	54	22.333	27.891	21.418	27.598	33.483			34.831	46.462	35.38	49.205	66.898			195.465	281.64	19.904	25.594	37.083			182.531	236.262	68.918	198.459	85.482
	55	22.36	27.891	21.748	27.648	33.585			35.185	46.855	35.38	49.414	67.915			197.281	281.701	20.03	25.704	37.083			182.593	236.82	69.512	198.52	85.583
	56	22.422	27.962	22.108	27.769	33.632			35.293	46.855	35.621	49.828	46.855			197.732	282.382	20.077	25.839	37.083			182.743	236.95	70.004	198.934	86.287
	57	22.677	27.962	22.182	27.867	34.575			35.293	46.878	35.621	49.863	46.855			197.949	282.63	20.093	25.851	37.222			183.343	237.044	70.906	199.597	86.474
	58	22.698	28.054	22.253	27.883	25.839			35.38	46.947	35.956	49.863	46.878			199.459	283.091	20.093	25.912	37.451			183.408	238.084	71.558	201.304	86.798
	59	22.807	28.059	22.422	27.969	25.908			35.38	47.039	35.956	49.863	49.205			199.459	283.091	20.234	25.948	37.771			183.931	241.068	72.222	203.639	87.294
	60	23.118	28.223	22.447	28.059	25.912			35.38	47.039	37.037	50	49.205			200.308	284.065	20.234	25.997	37.997			183.94	242.621	72.246	204.183	87.331
	61	23.138	28.327	22.447	28.082	22.333			35.384	47.213	37.083	50.034	49.414			200.308	285.095	20.28	25.997	38.535			185.777	242.932	72.436	206.985	87.393
	62	23.152	28.342	22.475	28.149	22.36			35.506	47.314	37.222	50.034	49.414			202.319	285.672	20.404	26.178	38.933			185.934	243.186	72.725	207.705	88.155
	63	23.152	28.363	22.607	28.195	22.422			35.537	47.382	37.451	50.034	49.863			202.902	286.05	20.404	26.19	38.933			186.044	243.686	73.259	209.903	88.168
	64	23.297	28.398	22.703	28.223	22.677			35.573	47.467	37.497	50.376	34.793			203.282	286.229	20.588	26.202	39.065			186.109	244.115	73.376	210.077	88.363
	65	23.425	28.398	22.703	28.279	25.343			35.869	47.587	37.497	50.376	34.831			205.389	286.678	20.588	26.238	39.065			186.339	244.872	73.639	210.694	88.461
	66	23.433	28.453	22.703	28.286	25.382			36.139	48.041	37.497	50.58	34.831			206.496	288.235	20.604	26.298	39.284			187.486	246.669	73.99	214.591	88.595
	67	23.433	28.474	22.807	28.286	22.475			36.761	48.195	37.497	50.58	35.185			207.515	288.271	20.695	26.381	39.284			188.025	247.297	74.282	216.951	88.802
	68	23.503	28.641	23.029	28.327	25.382			36.761	48.468	37.997	50.58	35.38			208.405	290.009	20.771	26.381	39.371			188.28	249.726	74.374	217.677	89.564
	69	23.503	28.641	23.118	28.335	22.447			37.082	48.508	37.997	50.85	35.38			210.314	291.971	20.771	26.948	39.588			188.498	251.496	75.586	219.505	89.673
	70	23.526	28.676	23.221	28.474	22.475			37.17	48.574	37.997	50.951	35.384			215.365	293.984	20.771	27.088	39.631			188.653	251.586	75.949	220.119	89.709
	71	23.526	28.717	23.221	28.493	25.382			37.17	48.609	38.177	51.086	52.444			216.041	293.984	20.832	27.273	39.89			189.016	252.403	76.016	220.44	90.523
	72	23.669	28.724	23.306	28.551	36.248			37.451	48.663	38.177	51.22	52.668			216.041	297.25	20.832	27.308	39.976			190.444	253.812	76.288	220.549	92.224
	73	23.702	28.745	23.365	28.586	38.332			37.459	48.715	38.177	51.22	52.668			216.231	300.537	20.877	27.366	40.062			190.669	253.859	76.354	222.854	93.04
	74	23.711	28.745	23.374	28.615	15.242			37.631	48.89	38.889	51.487	52.975			216.231	302.754	20.877	27.686	40.062			190.75	253.947	76.401	225.912	95.603
	75	23.736	28.772	23.399	28.67	15.488			37.631	49.03	39.065	51.487	53.239			217.204	304.656	21.012	27.777	40.062			192.093	254.251	77.18	226.047	96.581
	76	23.822	28.992	23.509	28.67	17.129			37.917	49.039	39.065	51.852	53.239			217.858	305.797	21.012	28.394	40.062			192.254	254.251	77.866	227.861	98.736
	77	23.822	29.026	23.596	28.676	30.459			38.177	49.205	39.065	51.852	49.414			218.644	306.514	21.295	28.449	40.614			192.628	254.962	79.543	230.407	100.136
	78	23.875	29.026	23.711	28.745	30.459			38.454	49.205	39.065	52.149	49.863			219.153	306.592	21.295	28.493	40.741			193.339	256.413	79.716	233.149	78.327
	79	24.059	29.271	23.822	28.746	30.757			38.454	49.414	39.065	52.149	49.414			219.817	309.126	21.325	28.757	40.783			193.853	256.667	80.004	233.363	79.462
	80	24.109	29.271	23.862	28.889	24.101			38.668	49.863	39.065	52.378	49.863			220.051	309.148	21.369	29.116	40.909			194.503	256.935	81.503	236.4	79.462
	81	24.133	29.352	23.875	28.889	24.109			38.79	49.28	39.24	52.444	49.89			220.464	309.209	21.369	29.138	40.909			194.585	259.477	82.134	236.552	79.462
	82	24.133	29.44	23.935	28.944	29.278			38.889	49.39	39.24	52.444	49.976			220.518	311.006	21.369	29.138	40.992			195.149	261.4	82.589	239.111	79.522
	83	24.137	29.507	23.977	29.062	29.298			39.065	49.717	39.588	52.705	50.376			220.518	311.249	21.428	29.364	41.409			195.228	261.614	84.457	239.854	79.936
	84	24.191	29.507	23.977	29.21	29.44			39.122	49.828	39.588	53.029	38.668			222.137	311.403	21.443	29.461	41.615			195.955	266.898	85.293	242.09	80.206
	85	24.232	29.921	23.977	29.278	29.514			39.424	49.89	39.761	53.061	38.79			222.992	311.403	21.589	29.461	41.615			196.165	268.621	86.823	242.642	80.823
	86	24.297	30.001	24.059	29.298	28.745			39.534	49.976	40.445	53.319	38.889			222.992	311.86	21.589	29.631	41.615			197.168	268.742	87.411	243.045	80.929
	87	24.322	30.283	24.101	29.44	28.746			39.561	50.376	40.614	53.416	49.205			222.992	311.86	21.589	29.79	41.78			197.949	269.035	87.802	247.263	80.929
	88	24.5	30.413	24.109	29.514	23.736			39.561	50.546	40.656	53.448	49.414			223.729	313.275	21.662	30.376	41.903			198.278	269.309	87.824	248.59	80.969
	89	24.525	30.459	24.189	29.567	23.822			39.588	50.663	40.656	53.831	20.622			225.364	313.275	21.662	32.655	42.229			199.055	270.472	91.099	250.712	81.858
	90	24.525	30.459	24.189	29.601	23.822			39.67	51.002	40.741	53.99	25.15			228.979	314.101	21.662	34.356	42.269			199.468	272.216	91.099	251.638	82.331
	91	24.565	30.757	24.224	29.601	28.772			39.67	51.002	40.783	54.465	27.012			229.704	316.97	21.792	34.457	42.633			199.76	273.886	91.193	252.423	82.396
	92	24.565	31.167	24.297	29.748	28.992			39.89	51.002	40.783	54.465	54.679			230.479	318.97	21.792	34.865	42.953			199.824	277.358	91.39	254.756	83.036
	93	24.589	31.262	24.297	29.948	29.026			39.968	51.086	40.909	54.716	54.716			230.479	322.95	22.008	39.266	43.073			200.146	283.745	96.581	255.159	83.166
	94	24.692	31.262	24.565	30.001	14.646			40.062	51.885	41.118	55.246	55.307			231.089	322.993	22.236	44.761	43.232			201.503	284.028	96.759	256.553	83.23
	95	24.717	31.319	24.589	30.043	15.242			40.103	52.112	41.118	55.556	58.473			234.375	325.42	22.278	46.446	43.901			201.682	287.807	96.9	256.821	83.231
	96	24.806	31.765	24.694	30.073	18.042			40.103	52.112	41.409	55.556	58.561			234.55	328.316	22.363	48.47	43.901			201.886	297.388	98.218	257.434	83.58
	97	24.844	31.784	24.838	30.22	18.129			40.13	52.174	41.409	55.586	58.853			234.901	330.45	22.447	53.715	44.522			201.996	310.565	99.828	262.317	83.954
	98	24.909	31.921	24.838	30.543	18.39			40.425	52.181	41.409	55.71	25.15			235.542	331.238	22.559	55.372	44.598			202.081	319.277	101.312	277.778	84.146
	99	24.949	32.137	24.857	30.744	25.343			40.445	52.319	41.615	55.71	57.012			235.71	343.752	22.726	59.986	44.598			202.877	335.461	102.724	288.282	84.415
	100	24.997	32.168	24.909	30.75	25.382			40.614	52.442	41.903	55.71	41.903			236.066	351.462	22.74	60.284	44.598			203.737	349.019	106.268	290.679	77.995
20 ppt	1	21.739	39.166	50.4	24.589	32.334	30.8989	8.97844	61.307	169.331	278.302	30.819	45.292	115.57	75.5673	90.191	275.055	15.633	37.376	48.485	118.435	104.51	81.418	216.223	397.143	103.162	228.687	232.929	60.6207
	2	21.748	39.166	50.882	24.589	32.414			79.263	170.38	291.653	30.819	47.618			97.464	277.802	17.621	37.712	48.508			84.457	216.903	397.251	105.961	229.607
	3	21.858	39.267	50.972	24.758	32.505			90.457	170.501	319.77	30.87	47.631			104.838	279.556	18.73	37.837	48.574			94.897	216.991	379.743	109.322	231.726
	4	22.074	39.343	51.77	24.838	32.724			95.581	170.622	13.883	30.88	51.052			123.784	282.242	20.234	38.094	48.641			96.9	217.858	386.829	113.342	231.868
	5	22.755	39.343	51.851	24.949	32.869			105.034	170.742	14.197	30.88	132.572			124.129	283.908	20.65	38.132	48.663			100.24	218.644	276.689	113.825	232.221
	6	23.433	39.443	52.621	24.949	32.96			106.058	171.943	14.569	30.911	133.359			129.391	285.894	20.695	38.132	48.84			108.171	219.341	279.163	121.73	232.221
	7	23.509	39.468	52.967	24.973	33.128			106.058	172.262	15.245	30.911	133.795			141.142	289.89	21.428	38.132	48.925			109.4	220.744	279.163	122.614	232.73
	8	24.101	39.524	54.155	25.068	33.128			110.399	172.381	15.713	30.911	174.448			141.639	290.806	22.236	38.177	49.205			109.51	221.952	279.997	123.041	234.589
	9	24.909	39.629	55.17	25.163	33.229			111.111	172.421	15.813	30.992	174.635			141.724	293.067	22.587	38.177	49.863			113.476	222.631	280.336	128.367	235.906
	10	25.382	39.629	58.107	25.186	33.568			113.206	173.136	16.187	30.992	174.703			142.737	293.301	22.587	38.177	50.034			113.508	223.338	280.951	133.462	236
	11	25.816	39.714	14.15	25.186	33.603			113.614	173.165	16.361	31.043	171.943			148.16	293.996	22.905	38.177	50.58			113.704	223.591	282.382	134.563	236.021
	12	26.476	39.754	14.372	25.194	33.961			119.513	173.561	16.873	31.124	172.262			151.852	296.782	23.355	38.226	50.727			114.051	223.952	283.436	138.905	236.029
	13	26.565	39.848	14.496	25.194	34.008			119.685	174.428	17.424	31.124	172.381			155.6	297.509	23.822	38.464	50.951			116.549	224.105	283.551	139.726	237.066
	14	27.192	39.873	16.383	25.289	34.025			120.028	174.448	17.478	31.185	133.795			161.111	300.457	24.074	38.53	51.587			123.353	224.265	285.239	140.314	238.314
	15	27.619	39.879	16.671	25.351	34.054			122.082	174.635	17.905	31.265	134.205			161.494	300.508	24.176	39.065	51.852			124.198	224.586	285.569	141.421	238.451
	16	27.648	39.942	16.671	25.414	34.054			122.082	174.703	18.408	31.265	123.339			166.43	308.415	24.28	39.266	51.925			124.571	224.873	286.539	141.431	238.515
	17	28.054	40.022	16.896	25.414	34.083			123.339	174.752	18.459	31.265	123.353			166.831	315.978	24.602	39.474	51.925			125.325	225.926	286.607	141.446	239.412
	18	28.11	40.022	16.954	25.569	34.147			123.353	174.821	18.68	31.446	123.576			170.702	324.349	24.845	39.631	52.174			125.448	225.994	289.517	142.283	239.634
	19	28.159	40.06	17.047	25.569	34.257			123.576	175.575	18.814	31.685	180.96			171.584	325.51	24.908	39.665	52.442			127.831	227.016	290.599	142.292	240.035
	20	28.53	40.068	17.105	25.631	34.286			126.415	175.682	18.931	31.715	123.353			172.977	347.724	25.222	39.713	52.566			128.113	227.778	290.652	146.097	240.099
	21	28.717	40.165	17.29	25.685	35.137			128.993	175.955	19.08	31.755	179.673			173.027	361.41	25.322	39.879	52.64			128.474	228.649	292.528	151.547	241.168
	22	29.026	40.229	17.324	25.693	35.763			131.521	176.169	19.113	31.765	176.558			175.78	384.062	25.793	39.89	52.914			128.527	229.704	298.317	154.3	241.913
	23	29.062	40.382	17.563	25.724	35.78			131.69	176.169	19.195	31.834	177.043			176.558	134.613	25.997	40.155	52.975			128.86	229.75	298.378	155.842	247.858
	24	29.298	40.467	17.675	25.824	36.089			132.572	176.558	19.326	31.834	177.101			176.558	146.402	26.32	40.545	53.029			130.539	230.702	300.759	158.489	248.127
	25	29.701	40.475	17.821	25.839	36.526			133.359	176.558	19.456	31.943	177.787			177.014	150.866	26.417	40.599	53.401			136.999	231.533	307.458	158.58	248.811
	26	29.921	40.504	18.53	25.885	37.155			133.795	177.043	19.633	32.11	178.259			177.71	157.407	26.429	40.614	53.482			138.679	233.216	316.505	163.855	249.01
	27	30.043	40.714	18.721	25.908	37.553			134.205	177.101	19.841	32.11	189.931			179.439	170.742	26.514	40.656	53.704			139.197	233.429	320.662	165.562	250.171
	28	30.23	40.787	18.89	25.939	38.041			134.575	177.787	19.857	32.159	176.169			179.63	172.977	27.503	40.656	53.736			140.204	236.255	328.551	171.013	250.274
	29	30.283	40.812	18.9	26.091	38.456			134.613	178.259	19.888	32.568	176.169			180.173	176.694	27.778	40.656	53.831			141.033	236.632	341.124	172.332	251.177
	30	30.394	40.962	19.397	26.19	38.661			134.613	179.4	20.588	32.924	179.4			182.386	177.971	27.788	40.741	53.99			141.045	237.456	344.031	176.694	252.447
	31	30.956	40.972	19.448	26.205	39.764			135.299	179.439	20.695	33.029	179.439			183.034	178.567	27.788	40.793	54.382			144.444	237.803	350.442	177.256	252.593
	32	31.114	41.049	19.55	26.295	39.764			135.831	179.782	21.354	33.37	179.868			183.707	181.378	27.839	40.908	54.465			144.93	238.796	354.943	178.941	252.781
	33	31.185	41.203	19.912	26.453	14.753			135.906	179.811	21.443	33.483	180.999			184.638	202.225	27.839	41.118	54.496			145.486	240.833	372.259	179.52	252.81
	34	31.262	41.237	20.09	26.483	14.861			137.649	179.868	21.589	33.483	177.043			184.675	205.297	27.958	41.207	54.685			145.556	241.125	372.917	180.572	254.792
	35	31.338	41.41	20.12	26.685	16.954			137.786	180.999	21.589	33.483	177.101			185.998	213.863	28.024	41.246	54.716			145.874	242.225	390.792	181.008	255.884
	36	31.426	41.41	20.159	26.714	17.129			138.283	181.633	21.792	33.493	181.633			186.109	217.866	28.149	41.337	55.06			146.933	243.186	253.812	181.053	255.965
	37	31.439	41.611	20.188	26.722	18.042			138.394	182.396	22.008	34.273	182.396			187.294	218	28.207	41.409	55.073			147.184	243.552	253.88	182.367	256.293
	38	31.506	41.62	20.238	26.729	18.604			138.543	182.809	22.051	34.383	170.622			187.477	220.37	28.26	41.754	55.151			149.129	245.487	254.372	182.621	257.787
	39	31.606	41.648	20.238	26.729	19.036			139	182.893	22.905	34.383	170.742			192.708	222.415	28.615	42.07	55.246			149.37	246.025	255.689	187.988	257.986
	40	31.79	41.862	20.306	26.751	19.722			139.394	183.399	23.138	34.457	171.943			193.339	223.361	28.615	42.331	55.444			149.806	247.297	255.75	191.026	258.265
	41	32.227	41.89	20.51	26.774	20.12			139.885	183.408	23.138	34.493	172.262			195.008	227.748	28.67	42.353	55.679			151.897	247.821	258.411	191.468	258.265
	42	32.539	41.89	20.558	26.788	20.277			141.446	183.996	23.138	34.575	139.885			195.456	228.687	28.681	42.59	55.679			152.46	248.3	258.551	192.624	258.794
	43	32.694	42.192	20.587	26.899	20.306			141.954	184.712	23.179	34.784	141.446			196.331	229.091	28.757	42.633	55.679			154.049	249.726	259.557	193.15	258.975
	44	32.748	42.239	20.626	26.899	20.51			141.954	185.417	23.233	35.225	141.954			196.82	230.204	28.768	42.953	55.909			155.963	250.076	259.715	193.179	263.067
	45	32.96	42.241	20.626	26.951	20.626			142.605	185.961	23.503	35.225	184.712			198.295	231.866	28.856	42.953	55.948			157.157	250.281	259.92	194.242	263.523
	46	33.253	42.249	20.779	27.039	20.654			142.833	187.257	24.228	35.492	185.417			198.563	232.221	29.28	43.232	55.986			159.238	252.701	260.111	195.649	263.647
	47	33.68	42.249	20.931	27.141	20.931			143.504	187.486	24.293	35.536	185.961			201.58	236.414	29.375	43.351	56.23			162.341	252.749	260.341	195.825	264.996
	48	33.75	42.271	20.969	27.185	21.157			143.826	188.025	24.345	35.669	143.826			203.443	241.296	29.407	44.018	56.255			163.1	253	261.321	196.331	265.358
	49	33.908	42.319	21.11	27.338	21.306			144.741	188.161	24.654	35.669	144.741			203.476	244.627	29.493	44.109	57.407			163.436	253.007	261.819	198.364	265.9
	50	33.908	42.356	21.306	27.367	21.409			145.638	189.369	24.692	35.792	145.638			203.914	246.47	29.652	44.216	57.437			166.667	258.584	262.362	199.413	265.972
	51	34.025	42.78	21.306	27.432	21.712			145.827	190.606	24.908	35.933	177.043			204.51	249.286	29.687	44.522	57.497			170.531	259.378	264.141	200.317	267.039
	52	34.025	42.885	21.446	27.432	21.739			145.909	190.885	24.92	35.933	177.101			207.952	250.11	29.748	44.522	57.62			172.063	259.715	264.192	200.753	268.154
	53	34.211	42.983	21.538	27.432	21.821			146.015	191.342	25.222	36.099	180.999			208.89	250.603	30.146	44.556	57.882			172.312	261.137	264.445	201.809	270.587
	54	34.356	42.983	21.639	27.504	22.038			146.437	193.179	25.259	36.351	197.532			209.423	253.616	30.168	44.598	58.002			172.332	262.603	265.649	202.064	273.87
	55	34.373	43.195	21.685	27.598	22.262			148.113	193.49	25.408	36.412	148.113			209.783	255.75	30.2	44.598	58.12			172.58	266.082	267.039	203.018	274.755
	56	34.517	43.424	21.712	27.684	22.262			148.148	194.162	25.408	36.412	196.542			210.631	256.734	30.2	44.598	58.12			172.66	266.438	267.106	203.4	275.982
	57	34.649	43.451	21.858	27.769	22.315			148.945	194.242	25.408	36.584	146.437			211.638	257.307	30.22	44.598	58.12			173.106	266.982	267.655	203.746	277.102
	58	34.729	43.497	21.858	27.798	22.333			149.083	194.665	25.507	36.816	146.015			214.319	258.265	30.418	44.894	58.473			173.65	267.167	267.93	204.292	277.238
	59	34.911	43.52	21.966	27.962	22.333			149.301	194.665	25.753	36.919	125.753			214.447	260.052	30.531	45.058	58.844			174.421	268.472	268.972	205.589	277.957
	60	34.996	43.647	21.993	27.962	22.333			150.559	194.665	25.839	36.961	195.839			214.695	261.164	30.542	45.812	58.844			178.826	269.971	271.395	206.388	278.474
	61	35.199	43.822	22.047	27.969	22.36			151.456	195.701	26.033	37.199	126.033			217.054	263.692	30.654	45.873	59.228			179.324	271.137	272.323	207.407	279.286
	62	35.284	44.099	22.074	28.335	22.545			151.852	196.689	26.105	37.359	197.446			218.212	266.77	30.821	45.928	59.375			180.582	272.493	272.732	207.49	279.605
	63	35.552	44.102	22.182	28.335	22.545			151.863	197.446	26.202	37.435	199.548			220.02	270.396	31.124	45.999	59.72			181.113	272.682	273.705	207.686	280.75
	64	35.714	44.135	22.36	28.335	22.571			152.224	198.226	26.298	37.645	192.457			220.191	270.966	31.476	46.296	59.978			181.944	273.83	274.305	208.64	281.78
	65	35.763	45.024	22.677	28.363	22.571			152.393	199.037	26.381	37.837	184.423			224.143	273.705	31.481	46.628	60.292			183.371	275.478	238.537	209.946	282.101
	66	35.979	45.055	22.677	28.509	22.703			153.982	199.192	26.417	37.978	199.037			224.533	274.755	31.506	47.611	60.32			184.384	276.416	239.355	211.022	284.155
	67	36.062	45.059	22.703	28.558	22.807			154.416	201.035	26.429	38.177	194.561			225.021	284.034	31.536	47.941	60.401			185.111	276.788	239.806	213.421	284.541
	68	36.089	45.064	22.703	28.964	22.807			154.416	201.035	26.524	38.226	198.226			225.364	284.155	31.968	48.041	61.642			185.426	278.59	239.892	213.662	284.672
	69	36.089	45.143	22.703	28.971	22.816			154.682	201.384	26.607	38.693	138.283			226.199	286.199	31.968	48.313	61.642			186.486	279.159	240.206	213.694	286.469
	70	36.133	45.143	22.894	28.992	23.058			154.815	201.503	26.855	38.701	138.394			227.016	289.417	31.992	48.715	61.67			186.514	279.163	241.452	214.215	288.847
	71	36.324	45.34	22.98	28.992	23.092			155.556	202.081	26.855	38.92	155.556			227.785	295.334	32.1	48.925	61.779			187.778	280.04	241.878	215.006	289.95
	72	36.504	45.358	23.306	29.169	23.118			155.875	202.539	27.273	38.92	155.875			228.387	299.118	32.306	49.205	62.471			190.174	280.273	241.941	215.739	290.842
	73	36.51	45.449	23.365	29.169	23.152			155.875	202.945	27.366	38.92	155.875			228.807	301.124	32.341	49.205	62.908			193.061	281.089	241.977	215.747	291.51
	74	36.526	45.493	23.374	29.567	23.17			155.93	203.308	27.549	39.041	201.035			228.807	317.321	32.422	49.67	62.99			193.418	282.072	243.467	215.941	291.643
	75	36.78	45.577	23.509	29.567	23.17			156.96	204.091	27.72	39.049	201.384			231.481	320.948	32.422	50.308	63.072			193.667	282.897	243.615	216.54	293.003
	76	36.85	45.602	23.602	29.674	23.306			157.222	204.72	27.867	39.09	201.503			231.481	322.509	32.655	50.854	63.072			193.667	283.745	244.115	216.719	293.838
	77	36.898	45.862	23.602	29.701	23.331			157.222	209.946	27.879	39.21	202.081			231.948	327.961	32.655	51.885	63.332			194.48	284.445	245.257	216.754	294.141
	78	36.957	45.965	23.635	29.761	23.365			157.407	210.436	27.958	39.498	203.308			233.612	332.597	33.127	52.403	63.397			194.858	285.009	245.487	216.825	297.248
	79	37.235	45.97	23.702	29.854	23.374			157.843	215.683	28.081	39.689	204.091			236.262	334.489	33.162	52.64	63.451			196.419	285.84	245.878	217.764	297.25
	80	37.235	46.017	23.836	29.921	23.399			158.114	216.255	28.126	40.155	218.118			238.796	343.647	33.332	53.226	65.682			196.724	287.711	245.878	218.777	297.36
	81	37.235	46.116	23.894	30.257	23.433			158.45	218.118	28.26	40.444	221.046			239.434	346.054	33.333	53.704	65.682			197.732	289.091	246.303	218.801	299.136
	82	37.294	46.459	23.894	30.276	23.577			159.356	221.046	28.571	40.475	224.105			242.338	347.009	33.385	53.831	65.76			198.157	297.502	246.359	219.145	300.491
	83	37.405	46.62	23.927	30.387	23.602			159.84	224.105	28.67	40.483	226.411			243.686	377.387	33.385	53.831	66.263			198.287	303.093	246.575	220.408	301.494
	84	37.469	46.748	23.935	30.705	23.661			159.947	224.533	28.67	40.545	227.725			244.346	377.705	33.538	56.322	66.769			199.267	307.128	248.259	220.495	302.357
	85	37.538	46.752	23.935	30.744	23.702			160.386	226.411	28.856	40.723	232.671			244.627	387.657	33.689	56.437	67.408			200.693	307.973	249.719	221.046	304.076
	86	37.569	46.752	23.96	30.75	23.702			160.674	227.725	28.888	40.816	128.081			248.072	428.771	33.764	56.444	67.729			200.932	312.541	251.586	221.147	309.047
	87	37.743	46.803	23.977	30.879	23.935			161.377	232.671	29.267	41.062	188.126			250.192	437.778	33.793	56.656	68.519			201.239	315.001	252.484	222.363	310.82
	88	37.79	46.866	23.977	30.879	23.977			161.632	240.741	29.364	41.185	198.26			251.259	444.83	34.146	57.279	68.918			201.928	315.275	252.665	222.608	311.86
	89	37.801	46.926	23.977	30.879	24.191			163.488	240.805	29.493	41.246	167.571			252.627	514.648	34.236	57.527	69.414			203.956	319.808	252.898	222.792	312.656
	90	37.848	47.018	23.977	30.911	24.492			163.719	243.89	29.525	41.428	147.635			253.325	557.813	34.457	58.12	69.709			205.47	324.264	253.061	223.76	312.749
	91	38.015	47.63	23.977	30.982	24.5			163.855	244.227	29.525	41.428	179.703			255.991	34.847	35.621	58.473	69.848			205.631	328.615	253.325	224.143	313.144
	92	38.102	48.106	24.059	31.065	24.5			165.179	246.303	29.535	41.769	172.752			256.226	34.929	35.765	59.288	70.102			206.513	328.858	231.126	224.38	316.84
	93	38.119	48.205	24.101	31.154	24.5			165.189	248.893	29.748	42.959	244.227			256.847	34.929	35.792	63.64	70.977			207.424	335.696	231.659	224.838	318.992
	94	38.177	48.281	24.133	31.167	24.525			165.635	251.722	29.948	43.244	245.309			256.867	34.941	35.956	64.203	72.317			207.573	336.416	232.398	225.364	328.953
	95	38.301	48.435	24.191	31.281	24.557			166.306	257.567	30.168	43.476	244.893			257.993	35.001	36.515	70.516	74.074			208.479	344.808	233.546	226.494	348.153
	96	38.384	48.643	24.322	31.37	24.758			166.317	263.334	30.22	44.002	166.306			260.743	35.252	36.515	82.256	74.444			209.267	370.444	234.725	226.842	351.926
	97	38.471	48.643	24.33	31.483	24.782			167.795	263.36	30.324	44.251	166.317			267.161	35.38	36.898	85.672	75.405			210.9	370.856	235.214	226.994	360.16
	98	38.758	50.14	24.492	31.621	24.806			168.152	265.015	30.49	44.471	167.795			271.004	35.465	36.898	48.29	75.564			211.225	375.903	235.768	227.785	360.802
	99	38.942	50.255	24.557	32.057	25.092			168.366	268.946	30.542	44.852	130.348			271.97	35.492	36.927	48.468	76.286			212.261	381.09	237.153	227.966	370.031
	100	39.082	50.255	24.565	32.07	25.163			169.077	277.716	30.542	45.244	231.796			274.624	35.621	37.037	48.077	82.194			212.713	385.083	230.836	228.049	373.404
30 ppt	1	12.981	27.127	38.072	33.37	37.637	31.7304	10.1041	41.615	17.88	18.161	49.955	64.396	48.6817	28.9561	19.066	37.17	43.232	53.416	62.663	49.851	14.7369	27.605	51.172	70.662	22.475	58.77	68.8769	50.5367
	2	16.571	27.146	39.1	33.379	38.072			49.39	11.038	192.851	49.976	64.597			19.945	37.222	43.237	53.704	62.663			31.168	51.445	71.558	24.707	58.77
	3	16.635	27.366	41.276	33.461	49.998			51.487	19.513	209.423	49.976	64.664			20.704	37.222	43.351	53.704	62.99			33.536	51.445	72.278	27.092	59.952
	4	16.666	27.367	42.539	34.211	50.275			51.587	21.18	215.532	49.976	64.682			21.114	37.222	43.351	53.704	63.072			34.831	51.592	73.785	27.53	61.111
	5	16.801	27.367	44.812	34.774	50.314			60.257	11.478	21.845	49.976	64.714			22.088	37.222	43.351	53.736	63.072			35.293	51.592	78.753	27.605	61.709
	6	16.835	27.412	50.361	34.837	50.506			63.289	21.744	218.44	50.041	64.797			22.222	37.222	43.387	53.736	63.343			35.384	51.613	42.836	27.778	62.335
	7	16.984	27.454	11.947	35.137	50.765			66.254	12.754	224.143	50.149	64.797			22.299	37.222	43.61	53.831	63.343			35.537	51.759	42.911	27.877	62.37
	8	17.013	27.49	12.672	35.153	51.586			68.818	13.286	31.649	50.149	65.707			23.204	37.268	44.018	53.927	63.343			36.849	51.759	42.911	28.866	63.11
	9	17.675	27.712	13.357	35.312	51.694			70.004	13.409	31.785	50.149	65.943			23.554	37.268	44.018	53.99	63.343			38.144	51.946	43.012	29.568	63.855
	10	17.81	27.712	14.08	35.359	51.738			71.266	12.534	32.357	50.213	66.442			24.145	37.268	44.174	53.99	64.284			38.229	51.946	43.212	29.568	64.514
	11	18.042	27.72	14.605	35.669	51.975			75.2	24.129	33.92	50.256	66.769			24.629	37.497	44.174	53.99	64.497			38.454	51.946	43.212	29.568	64.815
	12	18.26	27.766	14.646	35.713	52.211			79.651	12.295	33.92	50.256	66.783			25.992	37.771	44.174	54.212	64.682			38.454	51.946	43.212	29.967	65.063
	13	18.53	27.788	15.1	35.713	53.321			80.23	24.295	34.3	50.299	66.898			26.159	37.771	44.298	54.212	64.788			38.454	51.946	43.237	30.29	65.609
	14	18.68	27.834	16.835	35.748	53.651			80.23	24.736	35.506	50.299	67.073			26.189	37.997	44.298	54.465	64.841			38.566	51.988	43.351	30.994	67.841
	15	18.68	27.867	17.37	35.841	53.668			81.229	25.188	37.459	50.492	69.693			26.189	37.997	44.444	54.465	64.921			38.65	52.071	43.387	31.168	73.259
	16	18.689	27.962	17.731	35.896	54.155			81.503	15.23	37.545	50.492	71.27			26.189	38.116	44.444	54.465	65.473			38.817	52.112	43.511	31.427	74.831
	17	19.53	28.054	17.92	36.029	55.756			82.134	15.325	37.917	50.556	73.698			26.189	38.132	44.522	54.496	65.473			39.039	52.112	43.511	31.536	78.258
	18	19.56	28.059	18.304	36.029	55.859			82.921	16.93	38.201	50.58	74.005			26.514	38.177	44.522	54.768	66.383			39.205	52.112	43.684	31.649	29.967
	19	19.633	28.3	19.212	36.143	57.24			83.744	27.038	38.314	50.663	74.12			26.514	38.535	44.522	54.841	66.692			39.561	52.442	43.832	31.717	62.251
	20	19.772	28.453	19.31	36.343	57.76			83.846	12.348	39.561	50.663	78.368			26.963	38.535	44.598	54.841	66.692			39.697	52.504	44.078	32.257	77.025
	21	19.772	28.509	19.681	36.504	58.99			84.071	12.992	39.697	50.918	78.753			26.963	38.535	44.598	54.997	66.769			40.103	52.504	44.102	32.357	92.888
	22	19.841	28.558	19.712	36.584	62.324			84.64	18.006	39.968	51.002	79.204			27.092	38.535	44.752	55.06	66.769			40.103	52.566	44.2	32.357	99.656
	23	19.888	28.626	19.841	36.677	65.256			84.984	18.313	39.968	51.172	81.036			27.092	38.933	44.79	55.06	67.077			40.425	52.607	44.298	32.523	113.93
	24	20.159	28.772	20.09	37.07	67.798			85.266	28.434	40.103	51.22	82.817			27.342	38.933	44.79	55.246	67.102			40.638	52.75	44.468	33.017	125.885
	25	20.404	28.772	20.234	37.198	71.325			86.325	19.96	40.344	51.319	85.495			29.28	38.933	44.79	55.246	67.408			40.823	52.914	44.468	33.148	132.313
	26	20.654	28.834	20.325	37.309	19.888			86.583	13.026	40.425	51.353	19.945			29.28	38.933	44.79	55.246	67.408			40.929	52.975	44.686	33.31	136.41
	27	20.855	28.992	20.788	37.309	20.159			88.036	10.105	40.614	51.424	20.704			29.28	38.933	44.829	55.246	67.586			41.165	52.975	45.071	33.504	142.881
	28	21.166	29.026	21.177	37.411	20.09			88.522	30.263	40.638	51.759	21.114			29.532	39.24	44.829	55.556	67.915			41.609	53.482	45.262	33.538	144.444
	29	21.443	29.106	21.993	37.49	20.234			88.908	30.434	40.638	51.946	37.459			29.75	39.284	45.096	55.556	68.293			42.022	53.623	45.571	33.793	145.827
	30	21.446	29.116	22.065	37.78	20.325			89.709	13.893	40.85	51.984	37.545			29.86	39.284	45.096	55.586	68.318			42.073	53.884	45.618	34.046	146.437
	31	21.993	29.203	22.28	37.78	28.3			91.043	10.946	40.929	52.319	51.424			29.86	39.284	45.096	55.679	68.519			42.608	53.884	45.642	34.446	149.071
	32	22.447	29.278	22.36	37.885	28.453			92.463	31.599	40.929	52.504	51.759			30.146	39.284	45.399	55.71	68.544			42.634	54.024	45.76	34.676	149.989
	33	22.475	29.291	22.36	37.911	28.509			92.611	131.794	41.165	52.668	51.946			30.29	39.371	45.399	55.71	68.544			42.634	54.024	45.76	35.047	150.809
	34	22.571	29.493	22.587	38.036	37.309			93.128	132.002	41.479	53.061	41.165			30.573	39.371	45.399	55.71	68.544			42.71	54.064	45.925	35.047	154.049
	35	22.571	29.525	23.092	38.094	36.029			93.445	12.119	41.609	53.077	41.479			30.889	39.371	45.737	56.047	68.619			42.71	54.203	45.995	35.323	154.682
	36	22.607	29.535	23.092	38.301	36.143			94.807	12.313	41.609	53.239	41.609			30.994	39.588	45.737	56.23	68.818			42.836	54.363	46.112	35.537	155.213
	37	22.668	29.701	23.433	38.306	36.343			94.897	13.508	42.022	53.259	18.834			31.043	39.588	45.812	56.322	68.893			43.012	54.363	46.112	35.537	157.407
	38	22.677	29.781	23.509	38.423	23.433			95.599	12.521	42.099	53.401	19.354			31.168	39.631	45.85	56.322	68.918			43.511	54.382	46.112	35.567	158.493
	39	22.755	29.867	23.935	38.492	29.867			96.047	13.449	42.405	53.482	21.953			31.427	39.631	45.901	56.322	69.586			43.832	54.521	46.136	35.749	162.973
	40	22.816	29.875	24.137	38.758	29.875			96.047	33.462	42.608	53.482	15.679			31.443	39.631	45.999	56.413	69.586			43.832	54.6	46.136	35.749	163.131
	41	22.892	29.885	24.28	39.049	23.092			96.082	13.706	42.71	53.623	13.239			31.536	39.761	45.999	56.535	70.395			44.102	54.6	46.763	36.019	163.855
	42	23.07	29.885	24.345	39.082	29.781			96.314	14.013	42.953	53.804	33.567			31.536	39.761	45.999	57.168	70.468			44.2	55.073	46.947	36.139	166.759
	43	23.092	29.885	24.589	39.12	22.892			96.456	34.116	43.012	53.884	31.067			31.968	39.89	46.296	57.168	70.468			44.298	55.073	47.016	36.288	168.854
	44	23.297	29.934	24.629	39.427	23.07			96.74	34.88	43.212	54.024	43.012			32.223	39.89	46.296	57.198	70.759			44.298	55.073	47.016	36.377	170.732
	45	23.341	30.043	24.629	39.468	30.289			96.9	15.084	43.387	54.184	33.092			32.223	39.976	46.333	57.407	70.88			44.468	55.541	47.039	36.731	173.215
	46	23.374	30.099	24.686	39.754	30.376			96.953	35.337	43.412	54.521	49.712			32.341	40.062	46.333	57.407	70.904			44.468	55.619	47.108	36.731	173.373
	47	23.435	30.237	24.692	39.942	30.043			97.798	15.831	43.61	54.541	33.072			32.341	40.062	46.333	57.527	71.146			44.468	55.851	47.213	36.761	174.005
	48	23.711	30.25	24.949	40.269	30.099			98.148	135.982	43.61	54.679	44.916			32.341	40.425	46.407	57.527	71.633			44.686	55.909	47.314	36.761	174.163
	49	23.711	30.25	25.163	40.889	30.237			98.218	16.108	43.684	54.857	43.811			32.394	40.445	46.444	57.527	71.913			44.975	55.948	47.587	36.819	175.056
	50	23.894	30.289	25.382	41.001	21.993			98.427	13.999	43.684	54.966	49.058			32.457	40.531	46.444	57.676	71.913			45.071	55.948	47.677	36.849	175.144
	51	23.894	30.376	25.446	41.116	22.065			98.427	37.05	43.832	55.151	39.968			32.815	40.614	46.444	57.676	72.127			45.071	56.005	47.79	37.17	175.144
	52	23.894	30.394	25.557	41.246	25.557			98.445	18.245	43.832	55.21	39.968			32.854	40.614	46.444	57.854	72.531			45.357	56.236	47.971	37.222	175.144
	53	24.059	30.459	25.594	41.276	25.594			18.584	19.025	44.102	55.307	40.103			32.971	40.656	46.849	57.854	73.048			45.547	56.313	48.128	37.459	177.256
	54	24.137	30.634	26.068	41.429	26.068			19.052	19.971	44.598	55.71	48.782			32.971	40.741	47.213	57.883	73.749			45.642	56.714	48.195	37.459	177.816
	55	24.224	30.655	26.202	41.639	41.116			39.553	14.081	44.782	56.047	14.975			32.971	40.741	47.322	58.002	74.097			45.76	56.771	48.508	37.545	178.163
	56	24.452	30.667	26.274	41.641	41.246			79.553	40.118	44.782	56.102	25.582			33.017	40.783	47.431	58.473	74.097			45.925	57.056	48.685	37.631	180.999
	57	24.492	30.705	26.565	41.641	31.745			29.725	10.789	44.975	56.255	50.492			33.017	40.783	47.467	58.473	74.167			46.136	57.15	48.685	37.66	182.132
	58	24.513	30.75	26.666	41.663	31.755			99.828	14.96	45.571	56.255	50.492			33.385	40.909	47.791	58.561	74.444			46.136	57.32	48.685	37.771	184.675
	59	24.717	30.75	26.678	41.663	26.274			10.223	11.773	45.571	56.686	50.556			33.385	40.992	47.791	58.561	74.49			46.392	57.376	48.84	37.774	184.926
	60	24.814	31.268	26.772	41.791	26.565			11.902	12.448	45.925	56.695	45.571			33.385	40.992	48.609	58.824	74.559			46.392	57.376	49.28	38.116	185.417
	61	24.846	31.319	27.141	41.862	26.666			12.003	14.312	45.995	57.15	45.571			33.385	40.992	48.609	58.94	74.651			46.671	57.77	49.39	38.144	185.601
	62	24.908	31.483	27.684	41.862	23.711			10.456	143.468	46.136	57.301	45.925			33.385	41.118	48.609	59.056	74.994			46.694	57.77	49.955	38.177	185.934
	63	24.997	31.508	28.449	41.935	23.894			12.724	13.563	46.671	57.376	45.995			33.385	41.139	48.609	59.056	75.04			47.016	57.826	49.976	38.201	185.934
	64	25.139	31.621	28.53	42.627	23.894			13.604	44.04	47.039	57.376	47.213			33.385	41.139	48.609	59.288	75.2			47.016	57.826	50.213	38.314	186.109
	65	25.186	31.745	28.615	42.959	25.382			13.704	14.231	47.108	57.602	47.314			33.385	41.409	48.715	59.288	75.449			47.039	58.217	50.256	38.454	188.853
	66	25.218	31.755	28.772	43.12	25.446			13.786	14.021	47.213	57.616	47.382			33.793	41.409	48.89	59.288	75.926			47.039	58.494	50.492	38.454	190.02
	67	25.289	31.79	29.267	43.302	30.237			10.852	15.046	47.314	57.826	58.149			33.825	41.557	49.03	59.288	75.926			47.108	58.549	50.727	38.454	190.318
	68	25.322	32.031	29.364	43.418	21.993			13.852	10.046	47.382	57.826	58.272			33.995	41.615	49.205	59.375	75.949			47.108	58.789	50.918	38.566	190.75
	69	25.328	32.113	29.601	43.447	30.376			10.892	52.032	47.382	58.149	57.15			34.046	41.615	49.205	59.375	76.129			47.222	58.844	50.918	38.566	191.611
	70	25.382	32.139	29.601	43.592	30.394			14.264	13.167	47.382	58.272	57.301			34.046	41.615	49.205	59.519	76.246			47.428	58.935	50.918	38.65	193.605
	71	25.382	32.227	29.631	43.822	37.49			15.23	13.257	47.431	58.473	57.376			34.079	41.615	49.309	59.519	76.264			47.473	59.136	50.918	38.817	194.047
	72	25.408	32.279	29.716	44.009	37.78			15.572	54.138	47.467	58.77	55.71			34.079	41.78	49.414	59.634	76.286			47.587	59.663	51.319	38.901	194.303
	73	25.446	32.365	29.748	44.365	30.23			10.702	55.655	47.587	59.009	56.047			34.582	41.903	49.414	59.634	76.286			47.587	60.311	51.424	39.479	194.797
	74	25.499	32.722	30.23	44.507	30.324			16.058	15.831	47.677	59.136	56.102			34.595	41.984	49.69	59.72	77.269			47.836	60.401	51.613	39.561	196.375
	75	25.515	32.742	30.324	44.62	30.394			10.074	56.49	47.836	59.3	45.925			34.595	42.229	49.69	60.462	77.336			47.836	60.454	51.946	39.67	196.689
	76	25.594	32.996	30.394	45.076	25.382			10.847	17.157	47.858	59.634	45.995			34.941	42.229	49.828	60.462	77.8			47.858	60.881	51.946	39.697	196.855
	77	25.639	33.092	30.433	45.077	25.408			17.423	15.582	48.038	59.778	47.213			34.941	42.229	49.863	60.462	77.888			48.038	60.881	52.071	39.697	197.246
	78	25.643	33.467	30.634	45.174	25.446			10.423	57.682	48.077	59.826	43.832			34.941	42.229	49.863	60.661	77.976			48.128	60.881	52.112	39.761	197.94
	79	25.685	33.839	30.667	45.244	28.772			17.806	58.547	48.128	59.97	44.102			35.136	42.31	49.863	60.745	78.13			48.128	61.111	52.174	39.761	198.52
	80	25.816	33.85	30.699	45.375	29.267			17.981	59.011	48.329	60.401	44.598			35.136	42.633	50.137	60.745	78.13			48.128	61.376	52.914	39.779	202.564
	81	25.824	34.089	30.705	45.449	29.364			18.519	19.302	48.508	60.401	43.012			35.136	42.633	50.299	60.914	78.567			48.485	61.534	52.975	39.914	202.945
	82	25.885	34.163	31.043	45.687	25.139			10.695	61.971	48.508	60.579	33.092			35.185	42.633	50.376	61.083	78.588			48.574	62.005	52.995	40.103	204.007
	83	25.885	34.209	31.103	46.398	25.186			19.149	16.068	48.574	60.828	49.712			35.185	42.633	50.376	61.083	78.611			48.641	62.818	53.077	40.531	204.384
	84	25.948	34.217	31.205	46.446	25.218			19.932	63.562	48.609	60.881	43.832			35.234	42.633	50.85	61.083	78.611			48.663	63.195	53.736	40.638	204.619
	85	25.962	34.356	31.262	46.459	35.909			11.818	63.855	48.641	61.111	44.102			35.573	42.633	50.85	61.083	78.985			48.685	63.246	53.884	40.638	207.416
	86	25.997	34.637	31.265	46.484	34.297			10.941	64.815	48.84	61.147	44.598			35.621	42.71	51.086	61.111	79.111			48.84	63.246	54.382	40.85	207.878
	87	26.091	34.666	31.305	46.507	33.356			11.985	65.904	48.84	61.307	51.149			35.621	42.753	51.453	61.139	79.651			49.28	63.739	54.521	41.165	207.952
	88	26.121	34.683	31.338	46.608	25.962			12.644	16.347	48.89	61.307	40.213			35.765	42.753	51.487	61.335	79.716			49.39	64.144	54.857	41.165	208.109
	89	26.19	34.847	31.508	46.851	25.997			12.735	17.17	49.03	61.558	30.296			35.956	42.753	51.487	61.363	80.23			49.39	64.447	55.307	41.165	208.726
	90	26.202	34.865	31.685	47.195	26.091			14.471	68.61	49.105	62.005	50.273			35.956	42.785	51.487	61.363	80.742			49.89	64.447	55.385	41.165	208.866
	91	26.298	35.001	31.79	47.252	44.812			11.531	69.776	49.205	62.085	48.038			35.956	42.836	51.653	61.558	80.89			50.041	64.664	55.619	41.375	209.685
	92	26.303	35.001	32.11	47.329	50.361			11.65	72.541	49.378	62.353	48.077			36.383	42.953	51.984	61.558	80.916			50.149	64.714	55.851	41.409	209.726
	93	26.381	35.463	32.159	47.565	11.947			14.785	74.703	49.368	62.353	48.128			36.496	42.953	52.181	61.67	81.165			50.149	64.947	55.909	41.409	209.848
	94	26.565	35.572	32.505	47.825	59.341			14.994	79.209	59.368	62.37	48.329			36.496	42.953	52.378	61.809	81.671			50.492	65.592	56.313	41.479	209.922
	95	26.573	35.713	32.809	48.379	59.341			11.994	79.782	49.368	62.37	60.579			36.524	43.073	52.64	61.809	81.859			50.492	66.035	57.301	41.615	210.363
	96	26.607	35.896	32.856	48.671	69.341			15.262	79.973	49.39	62.474	60.828			36.524	43.192	52.705	62.085	82.236			50.599	66.035	57.32	42.022	210.819
	97	26.685	36.133	32.885	48.98	51.332			16.018	18.087	49.564	62.767	60.881			36.665	43.192	52.964	62.113	82.506			50.663	66.912	57.882	42.073	212.019
	98	26.722	36.715	32.996	49.395	59.663			16.608	18.245	49.717	62.767	49.105			36.849	43.192	53.061	62.223	82.506			50.748	67.137	58.124	42.405	212.899
	99	26.96	37.15	33.14	49.396	69.579			11.725	82.245	49.717	63.093	49.205			37.083	43.192	53.061	62.251	82.589			51.002	68.158	58.328	42.71	213.662
	100	26.995	37.15	33.152	49.702	59.993			16.96	85.417	49.863	64.06	49.368			37.083	43.232	53.401	62.471	82.589			51.108	70.233	58.549	42.836	215.739

## Sheet: Sheet 4 - Characteristics
	Table 4. External morphological and oocyte characteristics of S. olivacea for each ovarian maturation stage during present study
	Ovarian maturation stages	External morphological characteristics and microscopic observations after histological assessment
	1 (Immature)	Translucent jelly like to pale white ovary. Sometimes, creamy white in color. Ovary filled with oogonia, present of primary oocytes and follicle cells. Primary oocyte possessed the large nuclei. Follicle cells can be seen surrounding the large nuclei.
	2 (Early maturing)	Pale or light yellow in color, and ovary increase in size. Primary oocyte and follicle cells were visible. Small yolk globules developed in the cytoplasm of larger oocytes, oocytes were surrounded by follicle cells.
	3 (Pre-maturing)	Ovarian size increases, and coloration change from yellow to orange. Formation of large yolk globule in the cytoplasm with visible oocyte nucleus. Follicle cells flattened and hardly visible.
	4 (Fully matured)	Ovarian coloration change from orange to reddish-orange. Ovary increase in size, and occupying available space in body cavity. Cytoplasm filled with very large yolk globules and oocytes. Yolk globules increase, and appear attached to each other. Poor visibility of the nucleus. Follicle cells hardly seen.
